# Supplementary material for: Systematic review of epidemiological studies on health effects associated with management of solid waste
Source: Environ Health. 2009 Dec 23;8:60. doi: 10.1186/1476-069X-8-60 (PMC2805622; doi:10.1186/1476-069X-8-60)
Supplement: Additional file 1 — Studies on landfills. The data provided represent a brief description of the studies on populations living near landfills. [file 1476-069X-8-60-S1.XLS]

## Sheet: Foglio6
LEGENDA
NHL: non-Hodgkin's lymphoma
LBW: low birth weight
Evidenziati in GIALLO articoli nuovi rispetto ai doc di Nunzia e alla revisione di Franchini
Evidenziati in VERDE articoli presenti già nei doc di Nunzia e nella revisione di Franchini

## Sheet: Collection
Storage/collection of organic waste
Population studies
Outcome	Author year	Type of study	Study population				Design	Exposure measures	Main results	Effects estimation
			Country	Subjects	Sex	Age
Stomach cancer
Colorectal cancer
Liver cancer
Larynx cancer
Lung cancer
Soft tissue sarcoma
Kidney cancer
Bladder cancer
Non-Hodgkin's lymphoma
Childhood cancer
Other cancers
Birth defects
Sex ratio and twinning
Birth weight
Respiratory diseases or symptoms
Skin diseases or symptoms	Herr CE et al. 2004	Cross-sectional study	Hesse, Germany	384	females	382 aged > 50 years	Were considered 2 possible risk groups: subjects reporting upper airway-related diseases and subjects reporting atopic disposition. Additionally, the duration of the storage of separately collected organic household waste and exposure to other bioaerosol sources (e.g. contact with compost material, personal inhalers, soft indoor furnishing, visible mould or dampness of home, pets), and exposure t…	Storage of organic waste indoors for several days	Longer indoor storage of organic waste was associated with "skin rash" (OR=2.05, 95% CI=1.09-3.83),"itching skin rash" (>2 months) in the past 12 months (OR=3.58, 95% CI=1.61-7.96) and "itching skin rash (>2 months) ever" (OR=2.77, 95% CI=1.33-5.75), as well as lifetime diagnoses of skin disease by a doctor (OR=3.16, 95% CI=1.40-7.10) and allergy other than hay fever (OR=2.74, 95% CI=1.28-5.85). …	OR=2.05 (95% CI=1.09-3.83) for "skin rash"; OR=3.58 (95% CI=1.61-7.96) for "itching skin rash" (>2 months) in the past 12 months; OR=2.77 (95% CI=1.33-5.75) for "itching skin rash (>2 months) ever"; OR=3.16 (95% CI=1.40-7.10) for lifetime diagnoses of skin disease by a doctor; OR=2.74 (95% CI=1.28-5.85) for allergy other than hay fever
Occupational studies
Stomach cancer
Colorectal cancer
Liver cancer
Larynx cancer
Lung cancer
Soft tissue sarcoma
Kidney cancer
Bladder cancer
Non-Hodgkin's lymphoma
Childhood cancer
Other cancers
Birth defects
Sex ratio and twinning
Birth weight
Respiratory diseases or symptoms	Yang CY et al. 2001	Cross-sectional study	County of Kaohsiung, Taiwan	853: 533 made up the exposed group and 320 seved as controls	Exposed workers: 52.7% males and 47.3% females; control workers: 80.6% males and 19.4% females	Exposed workers: 24.2% age <40 years and 75.8 >40 years; control workers: 35.2% age <40 years and 64.8% >40 years	The workers were divided in 2 occupational groups by specific exposures on the basis of the recorded designation of their specific task: the exposure group included those working in the collection of mixed domestic waste, front runner or loader, collection of separated waste and special kinds of domestic waste (paper, glass, etc.), garden waste, bulky waste for incineration, and the vehicle drive…	Collection of household waste	All respiratory symptom prevalences (cough, phlegm, wheezing, chronic bronchitis), except dyspnea, were significantly higher in the exposed group: the adjusted OR ranged from 1.91 (95% CI=1.19-3.08) for wheezing to 2.41 (95% CI=1.13-5.13) for chronic bronchitis. No significant differnces were found in the prevalence of gastrointestinal symptoms. All other symptoms occurred more frequently in the …	OR=1.91 (95% CI=1.19-3.08) for wheezing; OR=2.41 (95% CI=1.13-5.13) for chronic bronchitis
Skin diseases or symptoms
Other symptoms	Ivens UI et al. 1997	Cross-sectional study	Denmark	1747 waste collectors and 1169 municipal workers (comparison group)	Males		Adjustment for average alcohol consumption per day, smoking status, and the psychosocial exposure measures demand and support.	Occupational exposure to bioaerosols (fungal spores, total count of fungi and of microorganism)	The group with high exposure to fungal spores reported most diarrhoea symptoms (PPR=5.60; 95% CI=2.39-13.08), medium exposure was associated with fewer diarrhoea symptoms (PPR=3.45; 95% CI=2.24-5.31), and the low exposure was associated with the fewest diarrhoea symptoms (PPR=3.02; 95% CI=1.86-4.92): test for trend was significant. The group with high exposure to either total count of fungi or to…	High exposure to fungal spores: PPR=3.45 (95% CI=2.24-5.31); medium exposure: PPR=3.45 (95% CI=2.24-5.31); low exposure: PPR=3.02 (95% CI=1.86-4.92)

## Sheet: landfills
					STUDIES ON LANDFILLS
Outcome	Author year	Study design	Study population		Design	Exposure assessment	Main results	Effects estimates and uncertainties
			Country	Subjects
Colorectal cancer	Pukkala et al, 2001	Retrospective cohort study	Helsinki, Finland	2014 (957 males and 1057 females) subjects who had ever lived in houses built on a dump area and a similar reference cohort (2028 persons).	The members of the cohorts were identified from the Population Register of Finland. Follow-up for cancer started at the date of move into the flat or on 1 January 1976, whichever was later, and ended at emigration, death, or on 31 December 1998, whichever occurred first. Adjustment for sex and age.	Residence in houses built on a former dump area (containing industrial and household wastes)	The relative risk of any incident cancer between the dump area and reference houses was 1.50 (95% CI=1.08-2.09), similar in both sexes, and increased slightly with the number of years lived in the area. Among cancer sites with more than five cases, the rate ratio was highest (3.14; 95% CI=0.80-14.6) for colorectal cancer, observed entirely among persons with at least five years of residence in th…	RR=3.14 (95% CI=0.80-14.6) Exposure assessment - Outcome assessment + Confounding +
Liver cancer	Michelozzi et al, 1998	Mortality/ geographical study	Malagrotta, Rome, Italy	Mortality data for the years 1987-1993. 1341389 inhabitants (165,074 males and 176,315 females).	Standardised mortality ratios (SMRs) were computed separately for males and females in bands of increasing distance from the plants, up to a radius of 10 km. SMRs were also computed after adjusting for a four level index of socio-economic status.	Distance from multiple sources of pollution: a large waste disposal site, a waste incinerator plant, and an oil refinery plant	No overall excess or decline in risk with distance was found for liver cancers in either sex. No deaths were observed for liver cancer at 0-3 km; for males living 3-8 km SMR=69 (95% CI=45-101), for females SMR=115 (95% CI=76-168); for males living 8-10 km SMR=95 (95% CI=80-113), for females SMR=88 (95% CI=69-110).	Within a 3 km radius: no cases were observed Exposure assessment -- Outcome assessment + Confounding +
	Goldberg, 1999	Case-control study	Montreal, Canada	41 cases of cancer of the liver and intrahepatic bile ducts (diagnosed between 1979 and 1985) and a population-based control group of 533 subjects. Subjects were all males, aged between 35 and 70 years.	The exact street address at the time of diagnosis was used to classify subjects by geographic zones (high, medium, and unexposed exposure zones) and distance from the site. Covariates were age, family income, ethnicity, cigarettte smoking, and alcohol consumption.	Residence near the Miron Quarry municipal solid waste landfill	In the exposure zone nearest to the site, elevated risks were found for cancer of the liver (OR = 1.8; 95% CI = 0.8-4.3). Using distance from the site as another exposure metric, also an increased risk was found at <1.5 km (OR<1.5km=2.1; 95% CI = 0.8-5.3)	For living <1.5 km: OR=2.1 (95% CI = 0.8-5.3) Participation assessment + Exposure assessment -
Larynx cancer	Michelozzi et al, 1998	Mortality/ geographical study	Malagrotta, Rome, Italy	see liver cancer	see liver cancer	see liver cancer	For laryngeal cancer, a non significant increased risk was found in males at 0-3 km and at 3-8 km (SMR=236, 95%CI=27-800 and SMR=133, 95% CI=80-206, respectively); in females at 3-8 km SMR=92 (95% CI=4-454), while no cases were observed at 0-3 km. A significant decline with distance in mortality from laryngeal cancer was found among men (p=0.03); the trend remained after adjusting for the socio-e…	Within a 3 km radius: for males SMR=236 (95% CI=27-800); no cases were observed in females Exposure assessment -- Outcome assessment + Confounding +
Lung cancer	Michelozzi et al, 1998	Mortality/ geographical study	Malagrotta, Rome, Italy	see liver cancer	see liver cancer	see liver cancer	No overall excess or decline in risk with distance was found for lung cancer in either sex. For males living 0-3 km SMR=95 (95% CI=48-169), for females SMR=55 (95% CI=2-271).	Within a 3 km radius: for males SMR=95 (95% CI=48-169); for females: SMR=55 (95% CI=2-271). Exposure assessment -- Outcome assessment + Confounding +
	Pukkala et al, 2001	Retrospective cohort study	Helsinki, Finland	see colorectal cancer	see colorectal cancer	see colorectal cancer	see colorectal cancer None of the site-specific SIRd/SIRr ratios was statistically significantly different from 1.0: for lung cancer it was 1.29 (95% CI=0.46-3.44).	RR=1.29 (95% CI=0.46-3.44) Exposure assessment - Outcome assessment + Confounding +
Kidney cancer	Michelozzi et al, 1998	Mortality/ geographical study	Malagrotta, Rome, Italy	see liver cancer	see liver cancer	see liver cancer	Within a 3 km radius, the mortality for kidney cancer in males was higher than expected, although not significantly (SMR=276; 95% CI=31-934). Among females, there was a significantly higher mortality in the 3-8 km band, even after adjustment for socioeconomic level (SMR=198; 95% CI=111-325); no cases were observed in the 0-3 km band.	Within a 3 km radius: for males SMR=276 (95% CI=31-934); no cases were observed in females. Exposure assessment -- Outcome assessment + Confounding +
	Goldberg, 1999	Case-control study	Montreal, Canada	146 cancer cases (diagnosed between 1979 and 1985) and a population-based control group of 533 subjects. Subjects were all males, aged between 35 and 70 years.	see liver cancer	see liver cancer	In the exposure zone nearest to the site OR=0.9 (95% CI=0.5-1.6). Using distance from the site as exposure metric, higher than expected risks were found for kidney cancer (OR<2km= 1.4; 95% CI = 0.9-2.3).	For living <2 km: OR= 1.4 (95% CI = 0.9-2.3) Exposure assessment - Participation assessment +
Bladder cancer	Jarup et al, 2002	Geographical study	Great Britain	341,856,640 person-years for adult cancers: there were 89786 cases of bladder cancer.	Data from England, Wales and Scotland postcoded registers were used. Adjustment for age, sex, year of diagnosis, region and deprivation.	Residence within 2 km of 9565 landfill sites operational at some time between 1982 and 1997 (from a total of 19196 sites)	No excess risks of cancer of the bladder in populations living within 2 km of landfill site (rate ratio=1.01; 99% CI=1.00-1.02)	Rate ratio <2 km/>2 km 1.01 (99% CI=1.00-1.02) Exposure assessment -- Outcome assessment + Confounding +
Non-Hodgkin's lymphoma	Michelozzi et al, 1998	Mortality/ geographical study	Malagrotta, Rome, Italy	see liver cancer	see liver cancer	see liver cancer	No overall excess or decline in risk with distance was found in either sex. For males living 0-3 km SMR=251 (95% CI=29-851); in females living 3-8 km SMR=152 (95% CI=89-242), while no cases where observed within a 3 km radius.	Within a 3 km radius: for males SMR=251 (95% CI=29-851); no cases were observed in females. Exposure assessment -- Outcome assessment + Confounding +
	Goldberg, 1999	Case-control study	Montreal, Canada	168 cancer cases (diagnosed between 1979 and 1985) and a population-based control group of 533 subjects. Subjects were all males, aged between 35 and 70 years.	see liver cancer	see liver cancer	In the exposure zone nearest to the site OR=1.2 (95% CI=0.8-2.0). Using distance from the site as exposure metric, higher than expected risks were found for NHL (OR<1km= 2.0; 95% CI = 1.0-4.0)	For living <1 km: OR= 2.0 (95% CI = 1.0-4.0) Exposure assessment - Participation assessment +
Childhood cancer	Jarup et al, 2002	Geographical study	Great Britain	113,631,433 person-years for childhood cancer: there were 3973 cases of childhood leukemia.	see bladder cancer	see bladder cancer	No excess risks of childhood leukemia in populations living within 2 km of landfill site (rate ratio=0.96; 99% CI=0.91-1.00)	Rate ratio <2 km/>2 km 0.96 (99% CI=0.91-1.00) Exposure assessment -- Outcome assessment + Confounding +
Other cancers	Michelozzi et al, 1998	Mortality/ geographical study	Malagrotta, Rome, Italy	see liver cancer	see liver cancer	see liver cancer	No overall excess or decline in risk with distance for lymphohaematopoietic cancers (Hodgkin's lymphoma, multiple myeloma, leukemia) in either sex. In the 0-3 km band SMR for leukemia was 82 (95% CI=3-409) in males, and 137 (95% CI=5-679) in females. No deaths for Hodgkin's lymphoma and multiple myeloma were observed within a 3 km radius; in males in the 3-8 km band SMR for Hodgkin's disease and …	Within a 3 km radius: Leukemia: for males SMR=82 (95% CI=3-409), for females SMR=137 (95% CI=5-679). Hodgkin's diseases: no cases in either sex Multiple myeloma: no cases in either sex Exposure assessment -- Outcome assessment + Confounding +
	Goldberg, 1999	Case-control study	Montreal, Canada	101 cases of pancreatic cancer and 367 of prostate cancer (diagnosed between 1979 and 1985), and a population-based control group of 533 subjects. Subjects were all males, aged between 35 and 70 years.	see liver cancer	see liver cancer	In the exposure zone nearest to the site, elevated risks were found for cancer of the pancreas (OR=1.4, 95% CI=0.8-2.6) and of the prostate (OR=1.5, 95% CI=1.0-2.1). Using distance from the site as another exposure metric, higher than expected risks were found for pancreatic cancer (OR<1.25km= 2.2; 95% CI = 1.0-4.6), but not for prostate cancer (OR<0.75km=1.5; 95% CI=0.6-3.6).	Pancreatic cancer: for living within 1.25 km OR= 2.2 (95% CI = 1.0-4.6); prostate cancer: for living within 0.75 km OR=1.5 (95% CI=0.6-3.6) Participation assessment + Exposure assessment -
	Pukkala et al, 2001	Retrospective cohort study	Helsinki, Finland	see colorectal cancer	see colorectal cancer	see colorectal cancer	None of the site-specific SIRd/SIRr ratios was statistically significantly different from 1.0: for pancreatic cancer 1.46 (95% CI=0.29-6.79) and for skin cancer (melanoma and non-melanoma combined) 2.11 (95% CI=0.45-10.6). Males showed an excess of these cancers (SIR=5.05, 95% CI=1.38-12.9 and SIR=4.03, 95% CI=1.31-9.41, respectively), while there were no cases of these cancers among women.	Dump/reference ratio: for pancreatic cancer SIRd/SIRr=1.46 (95% CI=0.29-6.79), for skin cancer SIRd/SIRr=2.11 (95% CI=0.45-10.6); in males SIR=5.05 (95% CI=1.38-12.9) for pancreatic cancer and SIR=4.03 (95% CI=1.31-9.41) for skin cancer. Exposure assessment - Outcome assessment + Confounding +
	Jarup et al, 2002	Geographical study	Great Britain	341,856,640 person-years for adult cancers: there were 36802 cases of brain cancer, 21773 cases of hepatobiliary cancer, 37812 cases of adult leukemia.	see bladder cancer	see bladder cancer	No excess risk of cancer of brain (rate ratio=0.99; 99% CI=0.98-1.01), hepatobiliary cancer (rate ratio=1.00; 99% CI=0.98-1.03) or adult leukemia (rate ratio=0.99; 99% CI=0.98-1.01)	Rate ratio <2 km/>2 km: 0.99 (99% CI=0.98-1.01) for cancer of brain; 1.00 (99% CI=0.98-1.03) for hepatobiliary cancer; 0.99 (99% CI=0.98-1.01) for adult leukemia Exposure assessment -- Outcome assessment + Confounding +
Birth defects	Fielder et al, 2000	Geographical study	Wales, Great Britain	Populations in the five wards within 3 km of the landfill site who had formally complained of odours (exposed population), and comparison populations in 22 wards in the same authority within the same fifth of Townsend score	Matching for socioeconomic status	Residence near the Nanty-Gwiddon landfill site	There was an increased maternal risk of having a baby with a congenital abnormality in residents near the site, both before its opening (RR=1.9; 95% CI=1.3-2.85; p<0.001) and after (RR=1.9; 95% CI=1.23-2.95; p=0.003).	RR=1.9 (95% CI=1.3-2.85) before site opening and RR=1.9 (95% CI=1.23-2.95) after Exposure assessment -- Outcome assessment ++ Confounding +
	Elliott et al, 2001	Geographical study	Great Britain	Over 8.2 million live births, 43471 stillbirths and 124597 congenital anomalies	Adjustment for year of birth, administrative region, sex and deprivation.	Residence within 2 km of 9565 landfill sites operational at some time between 1982 and 1997 (from a total of 19196 sites). The sites comprised 774 sites for special (hazardous) waste, 7803 for non-special waste, and 988 handling unknown waste.	For all anomalies combined, RR was 1.02 (99% CI=1.01-1.03); adjusted risks were 1.06 (99% CI=1.01-1.12) for neural tube defects, 1.07 (99% CI=1.04-1.11) for hypospadias and epispadias, 1.05 (99% CI=0.94-1.16) for abdominal wall defects, 1.18 (99 % CI=1.03-1.34) for surgical correction of gastroschisis and exomphalos.	Within 2 km RR=1.02 (99% CI=1.01-1.03) for all anomalies combined, RR=1.06 (99% CI=1.01-1.12) for neural tube defects, RR=1.07 (99% CI=1.04-1.11) for hypospadias and epispadias, RR=1.05 (99% CI=0.94-1.16) for abdominal wall defects, RR=1.18 (99 % CI=1.03-1.34) for surgical correction of gastroschisis and exomphalos. Exposure assessment -- Outcome assessment ++ Confounding +
	Kloppenborg, 2005	Geographical study	Denmark	2477 live births with congenital anomalies between 1997 to 2001	Using GIS (Geographic Information System), the authors marked the geographical location of the landfills and used maternal residence from the waste landfill as exposure indicator. Three buffer zones of 0-2 km, 2-4 km and 4-6 km were constructed surrounding the 48 waste landfills. All relative risks in the proximal zones of 0-2 km were set to 1 for comparison.	Maternal residence in the vicinity of 48 Danish waste landfills compared with those living further away	No association between waste landfill location and congenital anomalies combined (RR in the middle zones of 2-4 km joint was 0.99 and in the distal zones of 4-6 km joint the RR was 1.01) or of the nervous system (the RR in the middle zones was 1.22 and in the distal zones 1.11); small statistically significant excess risk for congenital anomalies of the cardiovascular system (the RR in the middle…	2-4 km versus 0-2 km: RR=0.99 for congenital anomalies combined (ns) RR=1.22 for anomalies of the nervous system (ns) RR=0.92 for congenital anomalies of the cardiovascular system (p<0.005) Exposure assessment -- Outcome assessment + Confounding +++
	Palmer et al, 2005	Geographical/ before-after	Wales, Great Britain	542,682 births with at least one recorded congenital anomaly	Adjustment for hospital catchment area, year of birth, sex, maternal age and socioeconomic deprivation score	Maternal residence within 2 km of 24 landfill sites	The ratio of the observed to expected rates of congenital anomalies before landfills opened was 0.87 (95% CI=0.75-1.00), and this increased to 1.21 (95% CI=1.04-1.40) after opening, giving a standardized risk ratio of 1.39 (95% CI=1.12-1.72). Enhanced congenital malformation surveillance data collected from 1998 through 2000 showed a standardized risk ratio of 1.04 (95% CI=0.88-1.21)	Standardized risk ratio=1.39 (95% CI=1.12-1.72) after/before landfill opened Exposure assessment -- Outcome assessment ++ Confounding +
	Jarup et al, 2007	Geographical study	England and Wales	4,584,541birth events: there were 6395 cases of Down syndrome.	Data from England and Wales postcoded registers were used. Year 1991 was excluded. Adjustment for maternal age, county, urban/rural status, and SES.	Residence within 2 km of 6829 landfill sites operational at some time between 1987 and 1996 (from a total of 10923 sites)	No statistically significant excess risks of Down syndrome in populations living within 2 km of landfill site with respect to people leving beyond 2 Km was found	Rate ratio <2 km/>2 km Operating and closed sites 1.02 (99% CI=0.93-1.11) Exposure assessment -- Outcome assessment ++ Confounding +
Birth weight	Fielder et al, 2000	Geographical study	Wales, Great Britain	see birth defects	see birth defects	see birth defects	There were no consistent differences in mortality, rates of hospital admissions, or proportion of low birth-weight infants between the two populations.	Data not shown Exposure assessment -- Outcome assessment ++ Confounding +
	Elliott et al, 2001	Geographical study	Great Britain	see birth defects	see birth defects	see birth defects	Adjusted risks were 1.06 (99 % CI=1.052-1.062) and 1.04 (99 % CI=1.03-1.06) for low and very low birth weight respectively. There was no excess risk of stillbirth. For birth weight and stillbirth, risks were higher after opening: RR=1.07 (99 % CI=1.062 to 1.072) and 1.02 (99 % CI=1.00-1.03) respectively.	Within 2 km RR=1.06 (99% CI=1.052-1.062) for low birth weight, RR=1.04 (99% CI=1.03-1.06) for very low birth weight, RR=1.00 (99% CI=0.99-1.02) for stillbirths. Exposure assessment -- Outcome assessment ++ Confounding +
	Gilbreath, 2006	Retrospective cohort study	Alaska	10073 births between 1997 to 2001	Exposure information was the hazard ranking of the dumpsite of the village that was indicated on the birth certificate as the mother's residence. Dump scores were categorized into high, intermediate, and low hazard. Several confounders were considered.	Maternal residence in 197 Alaska native villages containing dumpsites potentially hazardous to health and environment	Infants from mothers in villages with intermediate (OR = 1.73; 95% CI = 1.06-2.84) and high (OR = 2.06; 95% CI = 1.28-3.32) hazard dumpsites had a higher proportion of LBW infants; more infants born to mothers from intermediate (OR = 4.38; 95% CI = 2.20-8.77) and high (OR = 3.98; 95% CI = 1.93-8.21) hazard villages suffered from intrauterine growth retardation	For intermediate hazard dumpsites: OR=1.73 (95% CI = 1.06-2.84); for high hazard dumpsites: OR=2.06 (95% CI = 1.28-3.32) Exposure assessment -
Respiratory diseases or symptoms	Pukkala et al, 2001	Retrospective cohort study	Helsinki, Finland	see colorectal cancer	see colorectal cancer	see colorectal cancer	The incidence of asthma was significantly higher in the dump cohort then among all inhabitants in Helsinki (SIR=1.63; 95% CI=1.27-2.07) or in the reference houses and the dump/reference ratio was 1.79 (95% CI=1.20-2.71). The relative risk of asthma did not vary by time after residents moved into dump site houses, nor with years lived in those houses.	RR=1.79 (95% CI=1.20-2.71) Exposure assessment - Outcome assessment + Confounding +
