# Supplementary material for: Systematic review of epidemiological studies on health effects associated with management of solid waste
Source: Environ Health. 2009 Dec 23;8:60. doi: 10.1186/1476-069X-8-60 (PMC2805622; doi:10.1186/1476-069X-8-60)
Supplement: Additional file 2 — Studies on incinerators. The data provided represent a brief description of the studies on populations living near incinerators. [file 1476-069X-8-60-S2.XLS]

## Sheet: Foglio6
LEGENDA
NHL: non-Hodgkin's lymphoma
LBW: low birth weight
Evidenziati in GIALLO articoli nuovi rispetto ai doc di Nunzia e alla revisione di Franchini
Evidenziati in VERDE articoli presenti già nei doc di Nunzia e nella revisione di Franchini

## Sheet: Collection
Storage/collection of organic waste
Population studies
Outcome	Author year	Type of study	Study population				Design	Exposure measures	Main results	Effects estimation
			Country	Subjects	Sex	Age
Stomach cancer
Colorectal cancer
Liver cancer
Larynx cancer
Lung cancer
Soft tissue sarcoma
Kidney cancer
Bladder cancer
Non-Hodgkin's lymphoma
Childhood cancer
Other cancers
Birth defects
Sex ratio and twinning
Birth weight
Respiratory diseases or symptoms
Skin diseases or symptoms	Herr CE et al. 2004	Cross-sectional study	Hesse, Germany	384	females	382 aged > 50 years	Were considered 2 possible risk groups: subjects reporting upper airway-related diseases and subjects reporting atopic disposition. Additionally, the duration of the storage of separately collected organic household waste and exposure to other bioaerosol sources (e.g. contact with compost material, personal inhalers, soft indoor furnishing, visible mould or dampness of home, pets), and exposure t…	Storage of organic waste indoors for several days	Longer indoor storage of organic waste was associated with "skin rash" (OR=2.05, 95% CI=1.09-3.83),"itching skin rash" (>2 months) in the past 12 months (OR=3.58, 95% CI=1.61-7.96) and "itching skin rash (>2 months) ever" (OR=2.77, 95% CI=1.33-5.75), as well as lifetime diagnoses of skin disease by a doctor (OR=3.16, 95% CI=1.40-7.10) and allergy other than hay fever (OR=2.74, 95% CI=1.28-5.85). …	OR=2.05 (95% CI=1.09-3.83) for "skin rash"; OR=3.58 (95% CI=1.61-7.96) for "itching skin rash" (>2 months) in the past 12 months; OR=2.77 (95% CI=1.33-5.75) for "itching skin rash (>2 months) ever"; OR=3.16 (95% CI=1.40-7.10) for lifetime diagnoses of skin disease by a doctor; OR=2.74 (95% CI=1.28-5.85) for allergy other than hay fever
Occupational studies
Stomach cancer
Colorectal cancer
Liver cancer
Larynx cancer
Lung cancer
Soft tissue sarcoma
Kidney cancer
Bladder cancer
Non-Hodgkin's lymphoma
Childhood cancer
Other cancers
Birth defects
Sex ratio and twinning
Birth weight
Respiratory diseases or symptoms	Yang CY et al. 2001	Cross-sectional study	County of Kaohsiung, Taiwan	853: 533 made up the exposed group and 320 seved as controls	Exposed workers: 52.7% males and 47.3% females; control workers: 80.6% males and 19.4% females	Exposed workers: 24.2% age <40 years and 75.8 >40 years; control workers: 35.2% age <40 years and 64.8% >40 years	The workers were divided in 2 occupational groups by specific exposures on the basis of the recorded designation of their specific task: the exposure group included those working in the collection of mixed domestic waste, front runner or loader, collection of separated waste and special kinds of domestic waste (paper, glass, etc.), garden waste, bulky waste for incineration, and the vehicle drive…	Collection of household waste	All respiratory symptom prevalences (cough, phlegm, wheezing, chronic bronchitis), except dyspnea, were significantly higher in the exposed group: the adjusted OR ranged from 1.91 (95% CI=1.19-3.08) for wheezing to 2.41 (95% CI=1.13-5.13) for chronic bronchitis. No significant differnces were found in the prevalence of gastrointestinal symptoms. All other symptoms occurred more frequently in the …	OR=1.91 (95% CI=1.19-3.08) for wheezing; OR=2.41 (95% CI=1.13-5.13) for chronic bronchitis
Skin diseases or symptoms
Other symptoms	Ivens UI et al. 1997	Cross-sectional study	Denmark	1747 waste collectors and 1169 municipal workers (comparison group)	Males		Adjustment for average alcohol consumption per day, smoking status, and the psychosocial exposure measures demand and support.	Occupational exposure to bioaerosols (fungal spores, total count of fungi and of microorganism)	The group with high exposure to fungal spores reported most diarrhoea symptoms (PPR=5.60; 95% CI=2.39-13.08), medium exposure was associated with fewer diarrhoea symptoms (PPR=3.45; 95% CI=2.24-5.31), and the low exposure was associated with the fewest diarrhoea symptoms (PPR=3.02; 95% CI=1.86-4.92): test for trend was significant. The group with high exposure to either total count of fungi or to…	High exposure to fungal spores: PPR=3.45 (95% CI=2.24-5.31); medium exposure: PPR=3.45 (95% CI=2.24-5.31); low exposure: PPR=3.02 (95% CI=1.86-4.92)

## Sheet: Incinerators
				STUDIES ON INCINERATORS
Outcome	Author year	Type of study	Study population		Design	Exposure assessment	Main results	Effects estimates and uncertainties
			Country	Subjects
Stomach cancer	Elliott et al, 1996	Geographical study	Great Britain: England (1974-1986), Wales (1974-1984), Scotland (1975-1987)	Over 14 million people with cancer diagnosed between 1974 and 1986	The study was conducted in two stages: the first involved a stratified random sample of 20 incinerator and, based on the findings, a number of cancers were then further studied around the remaining 52 incinerators (second stage). Numbers of observed cases were compared with expected numbers calculated from national rates after stratification by a deprivation index based on 1981 census small-area …	Residence near 72 solid waste incinerator plants	Over the two stages of the study there was statistically significant (P<0.05) decline in risk with distance from incinerators for stomach cancer. Observed-expected ratios from 0 to 7.5 km were 1.06 (95% CI=1.03-1.09) in the first stage and 1.03 (95% CI=1.02-1.04) in the second stage.	From 0 to 3 km O/E=1.07 (95% CI=1.02-1.13) in the first stage, O/E=1.05 (95% CI=1.03-1.08) in the second stage. Exposure assessment -- Outcome assessment + Confounding +
Colorectal cancer	Elliott et al, 1996	Geographical study	Great Britain: England (1974-1986), Wales (1974-1984), Scotland (1975-1987)	see stomach cancer	see stomach cancer	see stomach cancer	Over the two stages of the study there was statistically significant (P<0.05) decline in risk with distance from incinerators for colorectal cancers: the observed-expected ratios from 0 to 7.5 km were 1.05 (95% CI=1.03-1.08) in the first stage and 1.02 (95% CI=1.01-1.03) in the second stage.	From 0 to 3 km: O/E=1.11 (95% CI=1.07-1.15) in the first stage O/E=1.04 (95% CI=1.02-1.06) in the second stage. Exposure assessment -- Outcome assessment + Confounding +
Liver cancer	Elliott et al, 1996	Geographical study	Great Britain: England (1974-1986), Wales (1974-1984), Scotland (1975-1987)	see stomach cancer	see stomach cancer	see stomach cancer	Over the two stages of the study there was statistically significant (P<0.05) decline in risk with distance from incinerators for liver cancers: the observed-expected ratios from 0 to 7.5 km were 1.10 (95% CI=1.00-1.20) in the first stage and 1.06 (95% CI=1.01-1.11) in the second stage. For liver cancers in the second stage, the excess from 0 to 1 km was 37% (0.95 excess cases per 105 per year wi…	From 0 to 3 km: O/E=1.29 (95% CI=1.10-1.51) in the first stage, O/E=1.13 (95% CI=1.05-1.22) in the second stage. Exposure assessment -- Outcome assessment + Confounding +
	Elliott et al, 2000	Geographical study	Great Britain: England (1974-1986), Wales (1974-1984), Scotland (1975-1987)	235 liver cancer cases diagnosed between 1974 and 1986. Sex: 155 males. Age: 82 cases <65 years	The aim of the present study was to validate, as far as possible, the diagnoses of primary liver cancer among cases included in the original report (Elliott P et al., 1996), in order to help determine the size of any true excess in the vicinity of municipal incinerators	Residence near 52 solid waste incinerator plants	Of 119/235 (51%) cases reviewed, primary liver cancer was confirmed in 66 (55%) with 21 (18%) definite secondary cancers. The proportions of true primaries ranging between 55% and 82% (i.e. excluding secondary cancers) give revised estimates of 0.53-0.78 excess cases per 105 per year within 1 km.
Larynx cancer	Elliott et al, 1996	Geographical study	Great Britain: England (1974-1986), Wales (1974-1984), Scotland (1975-1987)	see stomach cancer. Evaluations was done only in the first stage.	see stomach cancer	see stomach cancer	For larynx cancer there was no evidence overall for decline in risk with distance from incinerators: in the first stage the observed-expected ratio from 0 to 7.5 km was 1.08 (95% CI=1.00-1.16).	From 0 to 3 km: O/E=1.12 (95% CI=0.99-1.27) in the first stage. Exposure assessment -- Outcome assessment + Confounding +
Lung cancer	Elliott et al, 1996	Geographical study	Great Britain: England (1974-1986), Wales (1974-1984), Scotland (1975-1987)	see stomach cancer	see stomach cancer	see stomach cancer	Over the two stages of the study there was statistically significant (P<0.05) decline in risk with distance from incinerators for lung cancer: the observed-expected ratios from 0 to 7.5 km were 1.10 (95% CI=1.08-1.12) in the first stage and 1.06 (95% CI=1.05-1.07) in the second stage.	From 0 to 3 km: O/E=1.14 (95% CI=1.11-1.17) in the first stage, O/E=1.08 (95% CI=1.07-1.09) in the second stage. Exposure assessment -- Outcome assessment + Confounding +
	Biggeri et al, 1996	Case-control study	Trieste, Italy	755 case-control pairs, determined by age (755 histologically confirmed cases of lung cancer, who died from 1979 to 1981 or from 1985 to 1986). Sex: 755 males.	Spatial models were used to evaluate the effect of sources of pollution on lung cancer after adjustment for age, smoking habit, likelihood of exposure to occupational carcinogens, and level of air particulate. The models are based on the distance from the sources and enable estimation of the risk gradient and directional effects separately for each source.	Residence near multiple sources of environmental pollution: shipyard, iron foundry, incinerator, and city center	The risk of lung cancer was related to the incinerator, with an excess relative risk in the source and a very steep decrease moving away from the incinerator (RR=6.7; p=0.0098).	Near the incinerator RR=6.7, p=0.0098 Participation assessment + Exposure assessment -- Confounding ++
	Parodi et al, 2004	Geographical study	La Spezia, Italy	Lung cancer deaths from the Liguria mortality registry; whole Province population as referent. Age: between 35 and >65 years.	Adjustment for age structure, urban/rural gradient and deprivation factors (occupation, education, home ownership, housing conditions and family structure. The geographic pattern of risk for the whole province was evaluated via the Besag, York and Molliè (BYM) bayesian model	Residence in two areas exposed to environmental pollution emitted by a coal-fired power station and other industrial sources, including a waste incinerator	Persons living in urban areas showed the highest rates in both sexes. No statistically significant risk excess was found in the two exposed areas among males, after excluding rural and semi-rural zones from the analyses (RR=1.03, 95% CI=0.84-1.26 and RR=0.77, 95% CI=0.49-1.20 respectively). A risk excess was observed for females in both exposed areas, which remained elevated and statistically sig…	In the two exposed areas: in males RR=1.03 (95% CI=0.84-1.26) and RR=0.77 (95% CI=0.49-1.20), in females RR=1.54 (95% CI=1.01-2.36) and RR=2.14 (95% CI=1.09-4.20). Exposure assessment -- Outcome assessment + Confounding +++
Soft tissue sarcoma	Elliott et al, 1996	Geographical study	Great Britain: England (1974-1986), Wales (1974-1984), Scotland (1975-1987)	see stomach cancer	see stomach cancer	see stomach cancer	For cancer of connective tissue there was no evidence overall for decline in risk with distance from incinerators. For soft-tissue sarcoma the observed-expected ratios from 0 to 7.5 km were 1.03 (95% CI=0.93-1.15) in the first stage and 1.00 (95% CI=0.95-1.05) in the second stage.	From 0 to 3 km: O/E=1.16 (95% CI=0.96-1.41) in the first stage, O/E=1.03 (95% CI=0.94-1.13) in the second stage. Exposure assessment -- Outcome assessment + Confounding +
	Viel et al, 2000	Case-control study	Besancon, France	Cases: 110 cases of soft-tissue sarcoma and 803 cases of non-Hodgkin lymphoma (diagnosed between 1980 and 1995); controls: 176 cases of Hodgkin's disease	Controls were cases of Hodgkin's disease as they are not associated with dioxin exposure. Socio-economic status, urbanization, or patterns of medical referral were confounding.	Residence near a municipal solid waste incinerator with high dioxin emission levels in France (16.3 ng international toxic equivalency factor/m3)	The most likely and highly significant clusters found were identical for soft-tissue sarcomas and non-Hodgkin's lymphomas and included the area around the municipal solid waste incinerator; standardized incidence ratio for soft-tissue sarcoma was 1.44 (observed number of cases=45; p value=0.004).	SIR=1.44 (p value = 0.004) Exposure assessment --
	Comba, 2003	Case-control study	Mantova, Italy	37 primary malignant sarcomas cases (diagnosed between 1989 and 1998) and 171 controls. Cases: 17 males and 20 females and aged 26-85 years. Controls aged 24-90 years.	Controls were randomly selected from population registries and matched with cases for age and sex.	Residence near an incinerator of industrial wastes: distance of residence (rings of 1 km) from the incinerator	The odds ratio associated with residence within 2 km, standardised by age and sex, was 31.4 (95% CI = 5.6-176.1), based on 5 exposed cases. At greater distances, risk rapidly decreased, showing a fluctuation around the null value of 1.	Within 2 km: OR=31.4 (95% CI = 5.6-176.1) Ascertainment assessment + Exposure assessment - Outcome assessment +
Bladder cancer	Elliott et al, 1996	Geographical study	Great Britain: England (1974-1986), Wales (1974-1984), Scotland (1975-1987)	see stomach cancer	see stomach cancer	see stomach cancer	No overall excess or decline in risk with distance was found for bladder cancers: the observed -expected ratios from 0 to 7.5 km were 1.10 (95% CI=1.07-1.14) in the first stage and 1.02 (95% CI=1.00-1.03).	From 0 to 3 km: O/E=1.19 (95% CI=1.13-1.26) in the first stage, O/E=1.01 (95% CI=0.98-1.04) in the second stage. Exposure assessment -- Outcome assessment + Confounding +
Non-Hodgkin's lymphoma	Elliott et al, 1996	Geographical study	Great Britain: England (1974-1986), Wales (1974-1984), Scotland (1975-1987)	see stomach cancer	see stomach cancer	see stomach cancer	For non-Hodgkin lymphomas there was no evidence overall for decline in risk with distance from incinerators: the observed-expected ratios from 0 to 7.5 km were 1.04 (95% CI=1.01-1.08) in the first stage and 1.01 (95% CI=0.99-1.04).	From 0 to 3 km: O/E=1.11 (95% CI=1.04-1.19) in the first stage, O/E=1.03 (95% CI=1.00-1.07) in the second stage. Exposure assessment -- Outcome assessment + Confounding +
	Viel et al, 2000	Case-control study	Besancon, France	see soft-tissue sarcoma	see soft-tissue sarcoma	see soft-tissue sarcoma	The most likely and highly significant clusters were identical for soft-tissue sarcomas and non-Hodgkin's lymphomas and included the area around the municipal solid waste incinerator; standardized incidence ratio for NHL was 1.27 (observed number of cases=286; p value=0.00003).	SIR=1.27 (p value =0.00003) Exposure assessment --
	Floret et al, 2003	Case-control study	Besancon, France	222 NHL cases (diagnosed between 1980 and 1995) and controls randomly selected from the 1990 population census, using a 10-to-1 match.	Cases and controls were matched for age. Dioxin ground-level concentrations were modeled with a Gaussian-type dispersion model, yelding four dioxin exposure categories. The latter were linked to individual places of residence, using GIS (Geographic Information System) technology.	Residence near a municipal solid waste incinerator with high dioxin emission levels	The risk of developing NHL was 2.3 times higher (95% CI = 1.4-3.8) among individuals living in the area with the highest dioxin concentration (modeled ground-level dioxin concentration 0.0004-0.0016 pg/m3 zone) than among those living in the area with the lowest dioxin concentration (modeled ground-level dioxin concentration <0.0001 pg/m3 zone). No increased risk was found for the intermediate di…	OR=2.3 (95% CI = 1.4-3.8) in the highest exposed zone Exposure assessment - Confounding +
Childhood cancer	Knox, 2000	Geographical /mortality study	Great Britain	9224 childhood cancer deaths occurring before the 16th birthday between 1953 and 1980	The child was known to have moved at least 0.1 km between birth and death. Distances from suspect sources to the birth addresses and to the death addresses of cancer-children who had moved house. A localized hazard, effective at only one of these time, must be preferentially associated with the corrisponding address: this creates an asymmetry of migrations towards or away from age-restricted effe…	Residence near 70 municipal incinerators (and near 307 hospital incinerators and 460 toxic waste landfills)	The child-cancer/leukemia data showed highly significant excess of migrations away from birthplaces close to municipal incinerators. Relative risks within 5.0 km of these sites were about 2:1 (outward/inward ratio=2; p<0.001). A subset restricted to those whose two addresses were within 15 km of the same incinerator gave a ratio of 2.27 (107:47).	Within 5.0 km outward/inward ratio=2 (p<0.001)
Other cancers	Elliott et al, 1996	Geographical study	Great Britain: England (1974-1986), Wales (1974-1984), Scotland (1975-1987)	see stomach cancer	see stomach cancer	see stomach cancer	For nasal and nasopharyngeal cancers there was no evidence overall for decline in risk with distance from incinerators: the observed-expected ratio from 0 to 7.5 km was 1.06 (95% CI=0.93-1.21).	From 0 to 3 km: O/E=0.83 (95% CI=0.63-1.09) in the first stage. Exposure assessment -- Outcome assessment + Confounding +
	Viel et al, 2000	Case-control study	Besancon, France	see soft-tissue sarcoma	see soft-tissue sarcoma	see soft-tissue sarcoma	Hodgkin's disease exhibited no specific spatial distribution: no cluster could be found in the vicinity of the MSW incinerator, since the number of observed cases was lower than the number of expected cases; the most likely cluster in the whole departement consisted of four cantons located south of Besancon, but the associated risk was not significant (SIR=1.42; p value = 0.95).	SIR=1.42 (p value = 0.95). Exposure assessment --
Birth defects	Jansson et al, 1989	Case study (CS) + geographical study (GS)	Sweden	CS: 6 children with cleft lip and palate; GS:18 boroughs with waste incinerators	The study comprised a case study in the county of Skaraborg (the study was prompted by an observed cluster of cleft lip and palate at the maternity unit in the borough of Lidkoping) and register studies in 18 boroughs with incinerators (the study was based on information from the central register of malformations and the medical birth register).	Residence near waste incinerators	CS and GS: no increased risk of cleft lip and palate in studied areas after start of incineration. In particular GS before incineration: 1.81 cases of cleft lip and palate per 1000 births; GS after incineration: 1.85 cases per 1000 births (RR=1.02; 95% CI=0.71-1.47)	RR=1.02 (95% CI=0.71-1.47) for cleft lip and palate Exposure assessment -- Outcome assessment ++ Confounding +++
	Cordier et al, 2004	Geographical comparison	Rhone-Alpes region, France	194 exposed community surrounding 70 MSW incinerators (within 10 km of the plants); 2678 unexposed.	Each exposed community was assigned an exposure index based on a Gaussian plume model, estimating inhalation per number of year the plant had operated. Adjustment for year of birth, maternal age, department of birth, population density, average family income and, when available, local road traffic.	Mother's community of residence at time of birth or medical termination	The rate of congenital anomalies was not significantly higher in exposed compared with unexposed communities. Some subgroups of major anomalies, specifically facial cleft (RR=1.30; 95% CI=1.06-1.59) and renal dysplasia (RR=1.55; 95% CI=1.10-2.20), were more frequent in the exposed communities. Among exposed communities, a dose-response trend of risk with increasing exposure was observed for obstr…	Within 10 km of the plants: RR=1.30 (95% CI=1.06-1.59) for facial cleft; RR=1.55 (95% CI=1.10-2.20) for renal dysplasia Exposure assessment -- Outcome assessment ++ Confounding +
	Tango et al, 2004	Geographical comparison	Japan	489154 live births, 7242 fetal deaths and 1796 infant deaths during 1997-1998	Rates were stratified by potential confounding factors available from the corresponding vital statistics records: maternal age, gestational age, birth weight, total previous deliveries, past experience of fetal deaths, and type of paternal occupation	Maternal residence within 10 km from 63 municipal solid waste incinerators with high dioxin emission levels (above 80 ng international toxic equivalents TEQ/m3)	None of the reproductive outcomes studied showed statistically significant excess within 2 km from the incinerators.	From 0 to 1 km: cumulative O/E=0.75 (95% CI=0.09-2.72) for infant deaths with congenital malformations. Exposure assessment -- Outcome assessment ++ Confounding +
	Dummer et al, 2005	Geographical study	Cumbria, north west England	3234 stillbirths, 2663 neonatal deaths, and 1569 lethal congenital anomalies among the 244758 births (between 1956 to 1993) to mothers living in Cumbria	Adjustment for social class, year of birth, birth order, and multiple births	Maternal residence near 4 incinerators in operation during the study period	Increased risk of lethal congenital anomaly, in particular spina bifida (OR=1.17; 95% CI = 1.07-1.028) and heart defects (OR=1.12; 95% CI = 1.03-1.22)	OR=1.17 (95% CI = 1.07-1.028) for spina bifida, OR=1.12 (95% CI = 1.03-1.22) for heart defects Exposure assessment -- Outcome assessment ++ Confounding ++
Sex ratio and twinning	Lloyd et al, 1988	Geographical study	Scotland	Twin births between 1975 and 1983	Adjustment for maternal age	Maternal residence in areas exposed to a municipal and a chemical waste incinerator	Frequency of twinning increased in areas at most risk from the emissions. 1976-1979: 7.3 and 12.4 twins per 1000 births in high risk areas compared with 7.1 per 1000 in background areas (RR=1.0 and 1.7). 1980-1983: 16.0 and 19.9 twins per 1000 births in high risk areas compared with 7.6 per 1000 in background areas (RR=2.1 and 2.6)	In the exposed areas: RR=1.0 and 1.7 in the period 1976-1979 RR=2.1 and RR=2.6 in the period 1980-1983 Exposure assessment -- Confounding +
	Williams et al, 1992	Geographical study	Scotland	Births between 1975 to 1979, and between 1981 to 1983	Past exposure to air pollution from the incinerators was estimated by wind direction/speed, local topography, soil levels of pollutants	Residence in at-risk areas near 2 waste incinerators	No differences between all the at-risk and comparison areas, but a significant excess of female births in the district at most risk	Sex ratios: 89 (p<0.05) in the period 1975-1979, 90 (p<0.05) in 1980-1983 Exposure assessment -- Confounding ++
Birth weight	Tango et al, 2004	Geographical comparison	Japan	see birth defects	see birth defects	see birth defects	None of the reproductive outcomes studied showed statistically significant excess within 2 km from the incinerators. From 0 to 1 km cumulative O/E ratios were 1.02 for low and very low birth weight (95% CI=0.87-1.18 and 0.56-1.71, respectively).	From 0 to 1 km: cumulative O/E=1.02 (95% CI=0.87-1.18) for low birth weight, cumulative O/E=1.02 (95% CI=0.56-1.71) for very low birth weight. Exposure assessment -- Outcome assessment ++ Confounding +
Respiratory diseases or symptoms	Hsiue et al, 1991	Cross-sectional study	Taiwan	382 primary school children aged between 9 and 11 years.	Comparison between children in polluted and non polluted areas. Collecting informations on anthropometric data, socioeconomic condition, smoking history of parents, and respiratory symptoms of the children.	Residence in three pollutted areas in the vicinity of an incinerator	The mean values of FVC and FEV1 in the polluted areas were significantly lower than the non polluted area (p<0.05) and the incidence of pulmonary function abnormality in the polluted areas was greater than that of the non polluted area (p<0.05).	Decrement in pulmonary function (FEV1 between 4-8%) Exposure assessment --
	Shy et al, 1995	Case-control study	North Carolina	Selected normal and sensitive residents of 3 waste incinerators (biomedical, hazardous, and municipal) and 3 matched comparison communities. This study excludes infants and children younger than 8 years of age.	Adjustment for age, sex, race, education, respiratory disease risk factors	Residence near waste incinerators	No consistent community differences in the prevalence of chronic or acute respiratory symptoms between incinerator and comparison communities (most ORs are close to the null value of 1.0), nor differences in baseline lung function tests or the average peak expiratory flow rate measured over a period of 35 days.	Most ORs are close to the null value of 1.0. Participation assessment - Comparison group assessment - Exposure assessment --
	Lee et al, 1999	Cross-sectional study	North Carolina	756 subjects. The number of female participants was higher than for male participants. The age range was 8-81 years and the mean age was 39.1 years	The facilities vary with respect to waste type: municipal and biomedical waste incinerators, and a hazardous industrial waste furnace. 3 communities, each located within 2 miles of and sorrounding one of the waste incinerators, were identified, and comparison (non exposed) communities were located > 2 miles from these sources and selected on the basis of socioeconomic characteristics and populati…	Residence near an incinerator	No differences in respiratory health between subjects of an incinerator community and those of its comparison community.	No changes in peak expiratory flow rate Participation assessment -- Exposure assessment --
	Miyake et al, 2005	Cross-sectional study	Osaka, Japan	450,807 elementary school children, aged 6-12 years	Distance of each of the public elementary schools from all of the 37 incinerators was measured using geographical information systems packages. Adjustment was made for grade, socioeconomic status and access to health care per municipality.	Distance of each of the 996 public elementary schools from all of the 37 municipal waste incineration plants	Decreases in the distance of schools from the nearest municipal waste incineration plant were indipendently associated with an increased prevalence of wheeze, headache and stomach ache (adjusted odds ratios [95% confidence intervals] for shortest vs. longest distance categories = 1.08 [1.01-1.15], 1.05 [1.00-1.11], 1.06 [1.01-1.11], respectively).	From 0 to <1 km: OR=1.08 (95% CI=1.01-1.15) for wheeze OR=1.05 (95% CI=1.00-1.11) for headache OR=1.06 (95% CI=1.01-1.11) for stomach ache. Participation assessment -/+ Exposure assessment -- Outcome assessment ++ Confounding ++
Skin diseases or symptoms	Miyake et al, 2005	Cross-sectional study	Osaka, Japan	see respiratory diseases or symptoms	see respiratory diseases or symptoms	see respiratory diseases or symptoms	see respiratory diseases or symptoms	From 0 to <1 km: OR=1.00 (95% CI=0.97-1.03) for atopic dermatitis. Participation assessment -/+ Exposure assessment -- Outcome assessment ++ Confounding ++
