# Supplementary material for: Systematic review of epidemiological studies on health effects associated with management of solid waste
Source: Environ Health. 2009 Dec 23;8:60. doi: 10.1186/1476-069X-8-60 (PMC2805622; doi:10.1186/1476-069X-8-60)
Supplement: Additional file 3 — Studies on occupational exposures among incinerators and landfills workers. The data provided represent a brief description of the studies on workers of waste management plants. [file 1476-069X-8-60-S3.XLS]

## Sheet: Foglio6
LEGENDA
NHL: non-Hodgkin's lymphoma
LBW: low birth weight
Evidenziati in GIALLO articoli nuovi rispetto ai doc di Nunzia e alla revisione di Franchini
Evidenziati in VERDE articoli presenti già nei doc di Nunzia e nella revisione di Franchini

## Sheet: Collection
Storage/collection of organic waste
Population studies
Outcome	Author year	Type of study	Study population				Design	Exposure measures	Main results	Effects estimation
			Country	Subjects	Sex	Age
Stomach cancer
Colorectal cancer
Liver cancer
Larynx cancer
Lung cancer
Soft tissue sarcoma
Kidney cancer
Bladder cancer
Non-Hodgkin's lymphoma
Childhood cancer
Other cancers
Birth defects
Sex ratio and twinning
Birth weight
Respiratory diseases or symptoms
Skin diseases or symptoms	Herr CE et al. 2004	Cross-sectional study	Hesse, Germany	384	females	382 aged > 50 years	Were considered 2 possible risk groups: subjects reporting upper airway-related diseases and subjects reporting atopic disposition. Additionally, the duration of the storage of separately collected organic household waste and exposure to other bioaerosol sources (e.g. contact with compost material, personal inhalers, soft indoor furnishing, visible mould or dampness of home, pets), and exposure t…	Storage of organic waste indoors for several days	Longer indoor storage of organic waste was associated with "skin rash" (OR=2.05, 95% CI=1.09-3.83),"itching skin rash" (>2 months) in the past 12 months (OR=3.58, 95% CI=1.61-7.96) and "itching skin rash (>2 months) ever" (OR=2.77, 95% CI=1.33-5.75), as well as lifetime diagnoses of skin disease by a doctor (OR=3.16, 95% CI=1.40-7.10) and allergy other than hay fever (OR=2.74, 95% CI=1.28-5.85). …	OR=2.05 (95% CI=1.09-3.83) for "skin rash"; OR=3.58 (95% CI=1.61-7.96) for "itching skin rash" (>2 months) in the past 12 months; OR=2.77 (95% CI=1.33-5.75) for "itching skin rash (>2 months) ever"; OR=3.16 (95% CI=1.40-7.10) for lifetime diagnoses of skin disease by a doctor; OR=2.74 (95% CI=1.28-5.85) for allergy other than hay fever
Occupational studies
Stomach cancer
Colorectal cancer
Liver cancer
Larynx cancer
Lung cancer
Soft tissue sarcoma
Kidney cancer
Bladder cancer
Non-Hodgkin's lymphoma
Childhood cancer
Other cancers
Birth defects
Sex ratio and twinning
Birth weight
Respiratory diseases or symptoms	Yang CY et al. 2001	Cross-sectional study	County of Kaohsiung, Taiwan	853: 533 made up the exposed group and 320 seved as controls	Exposed workers: 52.7% males and 47.3% females; control workers: 80.6% males and 19.4% females	Exposed workers: 24.2% age <40 years and 75.8 >40 years; control workers: 35.2% age <40 years and 64.8% >40 years	The workers were divided in 2 occupational groups by specific exposures on the basis of the recorded designation of their specific task: the exposure group included those working in the collection of mixed domestic waste, front runner or loader, collection of separated waste and special kinds of domestic waste (paper, glass, etc.), garden waste, bulky waste for incineration, and the vehicle drive…	Collection of household waste	All respiratory symptom prevalences (cough, phlegm, wheezing, chronic bronchitis), except dyspnea, were significantly higher in the exposed group: the adjusted OR ranged from 1.91 (95% CI=1.19-3.08) for wheezing to 2.41 (95% CI=1.13-5.13) for chronic bronchitis. No significant differnces were found in the prevalence of gastrointestinal symptoms. All other symptoms occurred more frequently in the …	OR=1.91 (95% CI=1.19-3.08) for wheezing; OR=2.41 (95% CI=1.13-5.13) for chronic bronchitis
Skin diseases or symptoms
Other symptoms	Ivens UI et al. 1997	Cross-sectional study	Denmark	1747 waste collectors and 1169 municipal workers (comparison group)	Males		Adjustment for average alcohol consumption per day, smoking status, and the psychosocial exposure measures demand and support.	Occupational exposure to bioaerosols (fungal spores, total count of fungi and of microorganism)	The group with high exposure to fungal spores reported most diarrhoea symptoms (PPR=5.60; 95% CI=2.39-13.08), medium exposure was associated with fewer diarrhoea symptoms (PPR=3.45; 95% CI=2.24-5.31), and the low exposure was associated with the fewest diarrhoea symptoms (PPR=3.02; 95% CI=1.86-4.92): test for trend was significant. The group with high exposure to either total count of fungi or to…	High exposure to fungal spores: PPR=3.45 (95% CI=2.24-5.31); medium exposure: PPR=3.45 (95% CI=2.24-5.31); low exposure: PPR=3.02 (95% CI=1.86-4.92)

## Sheet: Occupational
		STUDIES ON OCCUPATIONAL EXPOSURES AMONG INCINERATORS AND LANDFILLS WORKERS
Outcome	Author year	Study design	Study population		Design	Exposure assessment	Main results	Effects estimates
			Country	Subjects
Stomach cancer	Rapiti et al., 1997	Retrospective cohort study	Rome, Italy	532 male workers at two municipal plants where both garbage handling and incinerating were present; more than 50% of the subjects were younger than 35 when first employed.	All workers ever employed at the plants since 1962 were enrolled and followed up from January 1, 1965 to December 31, 1992. Standardized Mortality Ratios (SMRs) and 90% confidence intervals (90% CI) were calculated using regional population mortality rates.	Occupational exposure to organic dust and bacterial endotoxins	Increased risk was found for gastric cancer (SMR=2.79; 90% CI=0.94-6.35) in the category with more than 10 years since first exposure	SMR=2.79 (90% CI=0.94-6.35)
Lung cancer	Rapiti et al., 1997	Retrospective cohort study	Rome, Italy	see stomach cancer	see stomach cancer	see stomach cancer	Mortality from lung cancer was reduced (SMR=0.55; 90% CI=0.15-1.42)	SMR=0.55 (90% CI=0.15-1.42)
Respiratory diseases or symptoms	Bresnitz et al., 1992	Cross-sectional study	USA	89 of 105 Philadelphia incinerator plant male workers who were working at the time of the study in late June 1988. Age (mean +SD): 44.8+9.6 and 44.0+9.4 years for the low and high exposure groups, respectively.	The 86 employees were divided into potential high (45 workers) and low (41 workers) exposure groups based on a work site analysis.	Occupational exposure to municipal waste incinerator by-products and health effects	There were no statistically significant differences in pulmonary function between the high and low exposure groups, after adjustment for smoking status.	No changes in pulmonary function (FEV1=3 L; p=0.962).
	Gelberg et al. 1997	Cross-sectional study	State Island, New York	238 landfill and 262 off-site male employees	The sample of employees was randomly selected from all employees working as of March 1994. Control for age, marital status, race, level of education and type of home and neighborhood (used as indicators of socioeconomic status).	Occupational exposure among employees working at the New York City Department of Sanitation, with special emphasis upon landfill workers.	Higher prevalence among landfill employees of work-related respiratory symptoms (OR=2.14; 95%CI=1.35-3.38), and sore throath (OR=2.26; 95% CI=1.33-3.82).	OR=2.14 (95%CI=1.35-3.38) for respiratory symptoms OR=2.26 (95%CI=1.33-3.82) for sore throat
	Hours et al., 2003	Cross-sectional study	France	102 male workers (administrative employees excluded) employed in 3 French urban incinerators during 1996. Age (mean+SD): 41.3+9.3 years.	Based on air sampling at the workplace, workers were distribuited into 3 categories of exposure: group 1: "crane operators" and "equipment operators" group 2: "furnace" workers group 3: "maintenance" and "effluent-treatment" workers. Adjustment for age, location and tobacco consumption	Association of employment in incinerator plants with general symptoms and clinical signs	Excess of respiratory symptoms (daily coughing): the OR was 6.58 (95% CI=2.18-19.85) for the furnace group and 2.55 (95% CI=0.84-7.75) for the manteinance and effluent group, compared with the non-exposed group. Maintenance and effluent workers showed a significant decrease in respiratory performance; after adjustment for tobacco consumption and centre, the decrease of PF remained significantly c…	OR=6.58 (95% CI=2.18-19.85) for daily coughing in the furnace group; OR=2.55 (95% CI=0.84-7.75) for daily coughing in the manteinance and effluent group. Significant decrease in respiratory performance in maintenance and effluent workers
Skin diseases or symptoms	Gelberg et al. 1997	Cross-sectional study	State Island, New York	see respiratory diseases	see respiratory diseases	see respiratory diseases	Higher prevalence among landfill employees of work-related dermatologic symptoms (OR=2.07; 95%CI=1.11-3.84)	OR=2.07 (95%CI=1.11-3.84)
	Hours et al., 2003	Cross-sectional study	France	see respiratory diseases	see respiratory diseases	see respiratory diseases	Elevated ORs for skin symptoms were calculated for the manteinance and effluent group (OR=4.85; 95% CI=2.04-11.51) and the furnace group (OR=5.03; 95% CI=2.00-12.67).	OR=5.03 (95% CI=2.00-12.67) for the furnace group; OR=4.85 (95% CI=2.04-11.51) for the manteinance and effluent group
	Takata et al., 2003	Cross-sectional study	Osaka Prefecture, Japan	92 workers of a municipal solid waste incinerator, including 89 males and 3 females, aged between 16 to 72 years.	Workers were grouped to the following categories: 1) workers who did not work inside the incineration facility or handles ash produced from the incinerator; 2) workers who had worked at the periphery of the facility and handled the non-flammable residues or solidified ash; 3) workers who had worked inside the facility; 4) workers who had engaged in maintenance of the furnace, the elcrtic dust col…	Chronic exposure to dioxins	According to the results of physical examination made by dermatologists and other examinations, there were no findings or signs relating to dioxins exposure.	No findings or signs relating to dioxins exposure.
Other symptoms	Gelberg et al. 1997	Cross-sectional study	State Island, New York	see respiratory diseases	see respiratory diseases	see respiratory diseases	Higher prevalence among landfill employees of work-related neurologic (OR=1.89; 95%CI=1.08-3.32) and hearing symptoms (OR=1.73; 95%CI=1.03-2.90)	OR=1.89 (95%CI=1.08-3.32) for neurologic symptoms; OR=1.73 (95%CI=1.03-2.90) for hearing symptoms
