# Supplementary material for: Systematic review of epidemiological studies on health effects associated with management of solid waste
Source: Environ Health. 2009 Dec 23;8:60. doi: 10.1186/1476-069X-8-60 (PMC2805622; doi:10.1186/1476-069X-8-60)
Supplement: Additional file 4 — Studies on other waste management processes. The data provided represent a brief description of the studies on population living near plants using waste management technologies different from landfills and incinerators. [file 1476-069X-8-60-S4.XLS]

## Sheet: Foglio6
LEGENDA
NHL: non-Hodgkin's lymphoma
LBW: low birth weight
Evidenziati in GIALLO articoli nuovi rispetto ai doc di Nunzia e alla revisione di Franchini
Evidenziati in VERDE articoli presenti già nei doc di Nunzia e nella revisione di Franchini

## Sheet: Collection
Storage/collection of organic waste
Population studies
Outcome	Author year	Type of study	Study population				Design	Exposure measures	Main results	Effects estimation
			Country	Subjects	Sex	Age
Stomach cancer
Colorectal cancer
Liver cancer
Larynx cancer
Lung cancer
Soft tissue sarcoma
Kidney cancer
Bladder cancer
Non-Hodgkin's lymphoma
Childhood cancer
Other cancers
Birth defects
Sex ratio and twinning
Birth weight
Respiratory diseases or symptoms
Skin diseases or symptoms	Herr CE et al. 2004	Cross-sectional study	Hesse, Germany	384	females	382 aged > 50 years	Were considered 2 possible risk groups: subjects reporting upper airway-related diseases and subjects reporting atopic disposition. Additionally, the duration of the storage of separately collected organic household waste and exposure to other bioaerosol sources (e.g. contact with compost material, personal inhalers, soft indoor furnishing, visible mould or dampness of home, pets), and exposure t…	Storage of organic waste indoors for several days	Longer indoor storage of organic waste was associated with "skin rash" (OR=2.05, 95% CI=1.09-3.83),"itching skin rash" (>2 months) in the past 12 months (OR=3.58, 95% CI=1.61-7.96) and "itching skin rash (>2 months) ever" (OR=2.77, 95% CI=1.33-5.75), as well as lifetime diagnoses of skin disease by a doctor (OR=3.16, 95% CI=1.40-7.10) and allergy other than hay fever (OR=2.74, 95% CI=1.28-5.85). …	OR=2.05 (95% CI=1.09-3.83) for "skin rash"; OR=3.58 (95% CI=1.61-7.96) for "itching skin rash" (>2 months) in the past 12 months; OR=2.77 (95% CI=1.33-5.75) for "itching skin rash (>2 months) ever"; OR=3.16 (95% CI=1.40-7.10) for lifetime diagnoses of skin disease by a doctor; OR=2.74 (95% CI=1.28-5.85) for allergy other than hay fever
Occupational studies
Stomach cancer
Colorectal cancer
Liver cancer
Larynx cancer
Lung cancer
Soft tissue sarcoma
Kidney cancer
Bladder cancer
Non-Hodgkin's lymphoma
Childhood cancer
Other cancers
Birth defects
Sex ratio and twinning
Birth weight
Respiratory diseases or symptoms	Yang CY et al. 2001	Cross-sectional study	County of Kaohsiung, Taiwan	853: 533 made up the exposed group and 320 seved as controls	Exposed workers: 52.7% males and 47.3% females; control workers: 80.6% males and 19.4% females	Exposed workers: 24.2% age <40 years and 75.8 >40 years; control workers: 35.2% age <40 years and 64.8% >40 years	The workers were divided in 2 occupational groups by specific exposures on the basis of the recorded designation of their specific task: the exposure group included those working in the collection of mixed domestic waste, front runner or loader, collection of separated waste and special kinds of domestic waste (paper, glass, etc.), garden waste, bulky waste for incineration, and the vehicle drive…	Collection of household waste	All respiratory symptom prevalences (cough, phlegm, wheezing, chronic bronchitis), except dyspnea, were significantly higher in the exposed group: the adjusted OR ranged from 1.91 (95% CI=1.19-3.08) for wheezing to 2.41 (95% CI=1.13-5.13) for chronic bronchitis. No significant differnces were found in the prevalence of gastrointestinal symptoms. All other symptoms occurred more frequently in the …	OR=1.91 (95% CI=1.19-3.08) for wheezing; OR=2.41 (95% CI=1.13-5.13) for chronic bronchitis
Skin diseases or symptoms
Other symptoms	Ivens UI et al. 1997	Cross-sectional study	Denmark	1747 waste collectors and 1169 municipal workers (comparison group)	Males		Adjustment for average alcohol consumption per day, smoking status, and the psychosocial exposure measures demand and support.	Occupational exposure to bioaerosols (fungal spores, total count of fungi and of microorganism)	The group with high exposure to fungal spores reported most diarrhoea symptoms (PPR=5.60; 95% CI=2.39-13.08), medium exposure was associated with fewer diarrhoea symptoms (PPR=3.45; 95% CI=2.24-5.31), and the low exposure was associated with the fewest diarrhoea symptoms (PPR=3.02; 95% CI=1.86-4.92): test for trend was significant. The group with high exposure to either total count of fungi or to…	High exposure to fungal spores: PPR=3.45 (95% CI=2.24-5.31); medium exposure: PPR=3.45 (95% CI=2.24-5.31); low exposure: PPR=3.02 (95% CI=1.86-4.92)

## Sheet: other technologies
		STUDIES ON OTHER WASTE MANAGEMENT PROCESSES
Outcome	Author year	Study design	Study population		Design	Exposure assessment	Main results	Effects estimates
			Country	Subjects
Stomach cancer	Rapiti et al. 1997	Retrospective cohort study	Rome, Italy	532 male workers at two municipal plants where both garbage handling and incinerating were present; more than 50% of the subjects were younger than 35 when first employed.	All workers ever employed at the plants since 1962 were enrolled and followed up from January 1, 1965 to December 31, 1992. Standardized Mortality Ratios (SMRs) and 90% confidence intervals (90% CI) were calculated using regional population mortality rates. The study did not examine, besides smoking, other possible confounders.	Occupational exposure to organic dust and bacterial endotoxins	Increased risk was found for gastric cancer (SMR=2.79; 90% CI=0.94-6.35) in the category with more than 10 years since first exposure	>10 year exposure SMR=0.55 (90% CI=0.15-1.42)
Lung cancer	Rapiti et al. 1997	Retrospective cohort study	Rome, Italy	See stomach cancer	See stomach cancer	See stomach cancer	Mortality from lung cancer was reduced (SMR=0.55; 90% CI=0.15-1.42)	SMR=0.55 (90% CI=0.15-1.42)
	Rix et al. 1997	Retrospective cohort study	Denmark	5377 employees in 5 paper recycling plants between 1965 and 1990: 4450 males and 927 females	No adjustment for confounders such as smoking and alcohol intake	Occupational exposure in paper recycling mills	The incidence of lung cancer was slightly increased among men in production (SIR=1.21and 95% CI=0.86-1.65) and moderately increased in short term workers with less than 1 year of employment (SIR=1.42 and 95% CI=0.78-2.39). For male employees with at least 1 year of employment, there was an increased risk with increasing duration of employment, based on few cases.	Men in production: SIR=1.42 (95% CI=0.78-2.39); <1 year of employment: SIR=1.42 (95% CI=0.78-2.39)
Other cancers	Rix et al. 1997	Retrospective cohort study	Denmark	see lung cancer	see lung cancer	see lung cancer	There was significantly more pharyngeal cancer among male workers (SIR=3.33 and 95% CI=1.34-6.87); risk of Hodgkin's disease was doubled in male production worker (SIR=1.90 and 95% CI=0.51-4.85)	Pharyngeal cancer in male workers: SIR=3.33 (95% CI=1.34-6.87); Hodgkin's disease in male production worker: SIR=1.90 (95% CI=0.51-4.85)
Respiratory diseases or symptoms	Sigsgaard et al. 1994	Cross-sectional study	Denmark	99 resource recovery and paper mill workers:	The resource recovery workers were employed at two paper-sorting plants (N=22), two compost plants for garden waste (N=8), and five garbage plants working with municipal waste (N=33); the paper workers were employed in a plant producing wet paper (N=36). Adjustment for dust, endotoxin, cigarette consumption, age and atopic disposition. Percent FEV1 change was examined in dust exposure groups (I <…	Occupational exposure to total dust and endotoxins	Exposure to organic dust causes a fall in FEV1 over the workshift and this fall is significantly associated with exposure to organic dust. No significant association was found between endotoxin exposure and lung function decrements.	Decrements in lung function associated with exposure to organic dust.
	Zuskin et al. 1998	Cross-sectional study	Zagreb, Croatia	101 paper-recycling workers employed in one paper processing plant; 87 non-exposed workers employed in packing food products in the food industry as a control for the prevalence of chronic respiratory symptoms. All males; The mean age was 41 years (range, 19 to 65 years)	Lung function in the paper workers was measured by recording maximum expiratory flow volume (MEFV) curves and recording forced vital capacity (FVC), 1-second forced expiratory volume (FEV1), and maximum expiratory flow rates at 50% and at the last 25% of the FVC (FEF50, FEF25).	Occupational exposure in a paper processing plant	Significantly higher prevalences of all chronic respiratory symptoms were found in paper compared with control workers (p<0.01), and the highest prevalences were found for chronic cough (36.6%), chronic phlegm (34.7%), chronic bronchitis (33.7%), sinusitis (31.7%) and dyspnea (18.8%); occupational asthma was diagnosed in four (4.0%) of the paper workers. A logistic regression analysis performed o…	Higher prevalences of all chronic respiratory symptoms in paper workers (p <0.01)
	Bunger et al. 2000	Cross-sectional study	Germany	58 compost workers and 53 bio-waste collectors compared with 40 control subjects, all males. Mean age+SD: 40+11 (compost workers), 33+6 (biowaste collectors), 38+11 (control group)	Control subjects were 16 compost workers and 24 biowaste collectors who were newly employed in the investigated workplaces. No correction was performed for the confounding effect of smoking as there was no significant difference in smoking habits between the three groups.	Occupational exposure to bioaerosols	Compost workers had significantly more symptoms and diseases of the airways (p=0.003) than the control subjects (compost workers had a significantly higher prevalence of tracheobronchitis. Mucous membrane irritation and sinusitis were also diagnosed more often in the compost workers, but these singular results were not significant when compared with the control group). The health complaints of bi…	More symptoms and diseases in the compost workers (p=0.003)
	Yang et al. 2001	Cross-sectional study	County of Kaohsiung, Taiwan	853: 533 made up the exposed group and 320 served as controls. Exposed workers: 52.7% males and 47.3% females, aged <40 years (24.2%), >40 years (75.8%). Control workers: 80.6% males and 19.4% females, aged <40 years (35.2%), >40 years (64.8%).	The workers were divided in 2 occupational groups by specific exposures on the basis of the recorded designation of their specific task: the exposure group included those working in the collection of mixed domestic waste, front runner or loader, collection of separated waste and special kinds of domestic waste (paper, glass, etc.), garden waste, bulky waste for incineration, and the vehicle drive…	Collection of household waste	All respiratory symptom prevalences (cough, phlegm, wheezing, chronic bronchitis), except dyspnea, were significantly higher in the exposed group: the adjusted OR ranged from 1.91 (95% CI=1.19-3.08) for wheezing to 2.41 (95% CI=1.13-5.13) for chronic bronchitis.	OR=1.91 (95% CI=1.19-3.08) for wheezing; OR=2.41 (95% CI=1.13-5.13) for chronic bronchitis
	Gladding et al. 2003	Cross-sectional study	United Kingdom	159 Materials Recovery Facilities (MRFs) workers from 9 MRFs in 1999. 96.2% males and 3.8% females; 34.6% aged 15-29 years, 33.3% aged 30-44 years, 32.1% >45 years	A questionnaire survey was carried out and was based on self-reporting of certain symptoms. Adjustment for age, sex and smoking habits.	Occupational exposure to organic dust and bacterial endotoxins	Increased risk for respiratory symptoms for workers exposed to higher amounts of endotoxin and (1-3)-β-D-glucan (total dust: irritated nose/sneezing OR=2.6 and 95% CI=1.2-5.7; endotoxin: cough with phlegm OR=2.3 and 95% CI=1.1-4.9, hoarse/parched throat OR=2.6 and 95% CI=1.2-5.7; (1-3)-β-D-glucan: cough with phlegm OR=2.9 and 95% CI=1.3-6.6, hoarse/parched throat OR=2.9 and 95% CI=1.2-6.7, chest …	Total dust and irritated nose/sneezing: OR=2.6 (95% CI=1.2-5.7). Endotoxin and cough with phlegm: OR=2.3 (95% CI=1.1-4.9); and hoarse/parched throat:OR=2.6 (95% CI=1.2-5.7). (1-3)-β-D-glucan and cough with phlegm: OR=2.9 (95% CI=1.3-6.6); and hoarse/parched throat: OR=2.9 (95% CI=1.2-6.7); and chest tightness: OR=5.3 (95% CI=1.4-20.6)
	Bunger et al. 2007	Cohort study	Germany	218 employees at 41 composting sites and 66 not exposed full-time office employees in 1996. 113 drops out (95 exposed vs 18 not exposed) in the 2001 follow-up.	Participants answerd a questionnaire on occupation, environment, and symptoms and were physically examined (spirograms). Drops out were invited to answer a postal questionnaire and the reason of giving up the employment (100/113 answered).	Respirable dust, cultivable microorganisms and endotoxins at 6 composting fields were measured. Personal air sampling was done for workers on platforms and at sorting cabins, and drivers of shovel loaders.	Symtoms of MMI higher in compost workers than in control group in 2001. Nasal congestionreported oftener by control subjects. Chronic bronchitis doubled during the f-up period. Compost workers suffered more often from health complaints of the eyes, the upper airways and the skin than he control subjects. The FVC of the compst workers decreasd significantly during the study period comapred to cont…
Skin diseases or symptoms	Sigsgaard et al. 1997	Cross-sectional study	Denmark	40 garbage handling, 8 composting, 20 paper sorting workers; 119 drinking watersuplly workers as controls. Mean age (SD) age was 37.7 (11.9) years among garbage handling workers and 44.5 (11.3) years among the controls	The participants were divided into 4 categories: 1) controls: blue collar workers from a drinking water supply industry; 2) paper sorting where only paper was processed; 3) compost plants (chopping and composting garden wasteonly); 4) and garbage handling plants where preseparated fractions of mixed household waste were treated by various methods, mechanical or hand sorting forsubsequent reuse. C…	Occupational exposure in all Danish resource recovery systems in 1991	The itching of the skin more than once a year was significantly increased among garbage handling workers: OR=3.78 (95% CI=1.46-9.8).	OR=3.78 (95% CI=1.46-9.8)
	Bunger et al. 2000	Cross-sectional study	Germany	see respiratory diseases or symptoms	see respiratory diseases or symptoms	see respiratory diseases or symptoms	Compost workers had significantly more symptoms and diseases of the skin (p=0.02) than the control subjects (Eczema, dermatomycosis and pyoderma were also diagnosed more often in the compost workers, but these singular results were not significant when compared with the control group). The health complaints of biowaste collectors did not differ significantly from those of the control group.	More symptoms and diseases in the compost workers (p=0.02)
Other symptoms	Ivens et al. 1997a	Cross-sectional study	Denmark	2303 waste collectors and 1430 municipal workers (comparison group), all males.	Prevalence Proportion Ratios (PPR) estimated by generalized linear models, after adjustment for average alcohol consumption per day, smoking status, and the psychosocial exposure measures demand and support.	Occupational exposure to bioaerosols (fungal spores, total count of fungi and of microorganism)	The group with high exposure to fungal spores reported most diarrhoea symptoms (PPR=5.60; 95% CI=2.39-13.08), medium exposure was associated with fewer diarrhoea symptoms (PPR=3.45; 95% CI=2.24-5.31), and the low exposure was associated with the fewest diarrhoea symptoms (PPR=3.02; 95% CI=1.86-4.92): test for trend was significant. The group with high exposure to either total count of fungi or to…	High exposure to fungal spores: PPR=3.45 (95% CI=2.24-5.31); medium exposure: PPR=3.45 (95% CI=2.24-5.31); low exposure: PPR=3.02 (95% CI=1.86-4.92)
	Ivens et al. 1997b	Cross-sectional study	Denmark	277 waste recycling workers at composting (10%), biogas-producing (5%) and sorting plants (85%). 211 males and 66 females	Nausea: adjustment for gender, psychosocial exposure measures demand and job-support, and migraine experienced more than 8 days a year; diarrhoea: adjustment foe gender, age group, psychosocial exposure measures demand, average daily intake of alcohol and physical activity during former employments.	Occupational exposure to bioaerosols	Working at a PLASTIC SORTING plant was associated with reports of nausea (PPR=1.8; 95% CI=1.2-2.6); females reported borderline more symptoms than males (PPR=1.1; 95% CI=0.75-1.7), and high demands and low job support were associated with reports of nausea. Working at PAPER SORTING plant was associated with reports of diarrhoea (PPR=2.7; 95% CI=1.3-5.2); reporting of diarrhoea decreased with age …	Plastic sorting plant: nausea PPR=1.8 (95% CI=1.2-2.6). Paper sorting plant: diarrhoea PPR=2.7 (95% CI=1.3-5.2)
	Sigsgaard et al. 1997	Cross-sectional study	Denmark	see skin diseases or symptoms	see skin diseases or symptoms	see skin diseases or symptoms	Gastrointestinal symptoms, ever having experienced vomiting or diarrhoea in relation to work, were significantly more common in the garbage handling and composting industry than in the controls: OR (95% CI) were 7.30 (2.50-21.3) and 7.51 (1.17-48.1) in the two groups respectively.	Garbage handling: OR=7.30 (95% CI=2.50-21.3); composting industry: OR=7.51 (95% CI=1.17-48.1)
	Yang et al. 2001	Cross-sectional study	County of Kaohsiung, Taiwan	see respiratory diseases or symptoms	see respiratory diseases or symptoms	see respiratory diseases or symptoms	No significant differences were found in the prevalence of gastrointestinal symptoms: OR= 1.09 (95% CI=0.71-1.67) and 1.15 (95% CI=0.64-2.05) for diarrhoea and nausea, respectively.	OR=1.09 (95% CI=0.71-1.67) for diarrhoea OR=1.15 (95% CI=0.64-2.05) for nausea
	Gladding et al. 2003	Cross-sectional study	United Kingdom	see respiratory diseases or symptoms	see respiratory diseases or symptoms	see respiratory diseases or symptoms	Stomach problems was associated to higher (1-3)-β-D-glucan exposure (OR=4.5 and 95% CI=1.2-16.8).	(1-3)-β-D-glucan and stomach problems: OR=4.5 (95% CI=1.2-16.8)
